# Supplementary material for: Dexamethasone inhibited angiotensin II and its receptors to reduce sepsis-induced lung and kidney injury in rats
Source: PLoS One. 2024 Aug 23;19(8):e0308557. doi: 10.1371/journal.pone.0308557 (PMC11343412; doi:10.1371/journal.pone.0308557)
Supplement: S1 Dataset — (ZIP) [file pone.0308557.s001.zip]

Archive with 21 entries (21 files):
- Dataset/BUN.xlsx
- Dataset/Dry wet ratio of lung.xlsx
- Dataset/Immunohistochemical score of kidney AT1R.xlsx
- Dataset/Immunohistochemical score of kidney AT2R.xlsx
- Dataset/Immunohistochemical score of lung AT1R.xlsx
- Dataset/Immunohistochemical score of lung AT2R.xlsx
- Dataset/Kidney Ang II.xlsx
- Dataset/Kidney AT1R(target protein GAPDH).xlsx
- Dataset/Kidney AT2R(target protein GAPDH).xlsx
- Dataset/Kidney NO.xlsx
- Dataset/Lung Ang II.xlsx
- Dataset/Lung AT1R(target protein GAPDH).xlsx
- Dataset/Lung AT2R(target protein GAPDH).xlsx
- Dataset/Lung NO.xlsx
- Dataset/MIP-1a.xlsx
- Dataset/Pathological score of lung.xlsx
- Dataset/Pathological score of renal.xlsx
- Dataset/Plasma Ang II.xlsx
- Dataset/SCR.xlsx
- Dataset/Serum NO.xlsx
- Dataset/TNF-a.xlsx
