# Supplementary material for: Dexamethasone inhibited angiotensin II and its receptors to reduce sepsis-induced lung and kidney injury in rats
Source: PLoS One. 2024 Aug 23;19(8):e0308557. doi: 10.1371/journal.pone.0308557 (PMC11343412; doi:10.1371/journal.pone.0308557)
Supplement: S1 Dataset — (ZIP) [file pone.0308557.s001.zip › Dataset/BUN.xlsx]

## Sheet: Sheet1
Group-time point	BUN(mmol/L)
NC-2h	8.32
NC-2h	9.74
NC-2h	7.51
NC-2h	8.91
NC-2h	9.22
NC-2h	7.35
LPS-2h	16.51
LPS-2h	16.24
LPS-2h	15.69
LPS-2h	17.52
LPS-2h	14.71
LPS-2h	18.26
LPS+DXM-2h	9.88
LPS+DXM-2h	11.2
LPS+DXM-2h	9.78
LPS+DXM-2h	11.05
LPS+DXM-2h	12.63
LPS+DXM-2h	7.19
NC-6h	8.15
NC-6h	9.74
NC-6h	7.91
NC-6h	8.79
NC-6h	9.54
NC-6h	7.15
LPS-6h	17.3
LPS-6h	26.64
LPS-6h	21.93
LPS-6h	19.67
LPS-6h	24.21
LPS-6h	21.07
LPS+DXM-6h	6.35
LPS+DXM-6h	8.67
LPS+DXM-6h	8.56
LPS+DXM-6h	8.31
LPS+DXM-6h	6.01
LPS+DXM-6h	9.51
NC-12h	8.65
NC-12h	9.21
NC-12h	7.77
NC-12h	8.94
NC-12h	9.29
NC-12h	7.36
LPS-12h	18.1
LPS-12h	39.76
LPS-12h	38.35
LPS-12h	21.27
LPS-12h	27.65
LPS-12h	33.18
LPS+DXM-12h	8.46
LPS+DXM-12h	9.91
LPS+DXM-12h	9.43
LPS+DXM-12h	8.16
LPS+DXM-12h	9.18
LPS+DXM-12h	10.46
NC-24h	8.15
NC-24h	9.43
NC-24h	7.82
NC-24h	8.67
NC-24h	9.31
NC-24h	7.58
LPS-24h	18.57
LPS-24h	17.84
LPS-24h	11.97
LPS-24h	12.45
LPS-24h	18.22
LPS-24h	17.91
LPS+DXM-24h	9.44
LPS+DXM-24h	10.86
LPS+DXM-24h	9.95
LPS+DXM-24h	10.27
LPS+DXM-24h	9.93
LPS+DXM-24h	9.74
