# Supplementary material for: Dexamethasone inhibited angiotensin II and its receptors to reduce sepsis-induced lung and kidney injury in rats
Source: PLoS One. 2024 Aug 23;19(8):e0308557. doi: 10.1371/journal.pone.0308557 (PMC11343412; doi:10.1371/journal.pone.0308557)
Supplement: S1 Dataset — (ZIP) [file pone.0308557.s001.zip › Dataset/Dry wet ratio of lung.xlsx]

## Sheet: Sheet1
Group-time point	Dry / wet ratio of lung
NC-2h	4.00862
NC-2h	4.14607
NC-2h	4.88312
NC-2h	4.26263
NC-2h	3.90604
NC-2h	4.13636
LPS-2h	4.94253
LPS-2h	5.30612
LPS-2h	5.26316
LPS-2h	6.67816
LPS-2h	5.06542
LPS-2h	4.65649
LPS+DXM-2h	5.17391
LPS+DXM-2h	5.82
LPS+DXM-2h	4.82353
LPS+DXM-2h	4.94253
LPS+DXM-2h	4.85606
LPS+DXM-2h	3.94853
NC-6h	4.17218
NC-6h	5.04348
NC-6h	4.09091
NC-6h	4.36313
NC-6h	3.91628
NC-6h	3.93525
LPS-6h	5.30137
LPS-6h	4.37879
LPS-6h	5.91667
LPS-6h	5.27564
LPS-6h	6.5493
LPS-6h	4.78947
LPS+DXM-6h	5.4878
LPS+DXM-6h	4.84524
LPS+DXM-6h	4.94118
LPS+DXM-6h	4.84849
LPS+DXM-6h	5.21569
LPS+DXM-6h	4.73684
NC-12h	4.0443
NC-12h	4.34503
NC-12h	4.24096
NC-12h	4.15151
NC-12h	3.84507
NC-12h	4.79389
LPS-12h	5.16667
LPS-12h	5.97802
LPS-12h	6.31959
LPS-12h	4.33333
LPS-12h	6.82353
LPS-12h	5.71429
LPS+DXM-12h	4.53763
LPS+DXM-12h	5.1506
LPS+DXM-12h	3.96591
LPS+DXM-12h	4.66258
LPS+DXM-12h	4.97895
LPS+DXM-12h	4.02941
NC-24h	4.31343
NC-24h	4.23636
NC-24h	3.98347
NC-24h	4.04459
NC-24h	4.07368
NC-24h	4.90625
LPS-24h	5.25926
LPS-24h	3.49425
LPS-24h	5.67568
LPS-24h	5.08911
LPS-24h	5.2069
LPS-24h	5.39568
LPS+DXM-24h	4.91304
LPS+DXM-24h	3.81944
LPS+DXM-24h	4.13725
LPS+DXM-24h	3.93865
LPS+DXM-24h	4.53719
LPS+DXM-24h	4.34832
