# Supplementary material for: Dexamethasone inhibited angiotensin II and its receptors to reduce sepsis-induced lung and kidney injury in rats
Source: PLoS One. 2024 Aug 23;19(8):e0308557. doi: 10.1371/journal.pone.0308557 (PMC11343412; doi:10.1371/journal.pone.0308557)
Supplement: S1 Dataset — (ZIP) [file pone.0308557.s001.zip › Dataset/Immunohistochemical score of lung AT2R.xlsx]

## Sheet: Sheet1
Group-time point	Immunohistochemical score of lung AT2R
NC-2h	2
NC-2h	2
NC-2h	2
NC-2h	2
NC-2h	2
NC-2h	1
LPS-2h	2
LPS-2h	4
LPS-2h	4
LPS-2h	6
LPS-2h	2
LPS-2h	2
LPS+DXM-2h	2
LPS+DXM-2h	2
LPS+DXM-2h	6
LPS+DXM-2h	4
LPS+DXM-2h	2
LPS+DXM-2h	2
NC-6h	1
NC-6h	2
NC-6h	1
NC-6h	2
NC-6h	2
NC-6h	2
LPS-6h	4
LPS-6h	4
LPS-6h	4
LPS-6h	6
LPS-6h	6
LPS-6h	4
LPS+DXM-6h	4
LPS+DXM-6h	2
LPS+DXM-6h	4
LPS+DXM-6h	4
LPS+DXM-6h	2
LPS+DXM-6h	2
NC-12h	2
NC-12h	4
NC-12h	1
NC-12h	1
NC-12h	2
NC-12h	2
LPS-12h	6
LPS-12h	6
LPS-12h	6
LPS-12h	8
LPS-12h	9
LPS-12h	6
LPS+DXM-12h	4
LPS+DXM-12h	4
LPS+DXM-12h	4
LPS+DXM-12h	6
LPS+DXM-12h	4
LPS+DXM-12h	6
NC-24h	1
NC-24h	2
NC-24h	2
NC-24h	2
NC-24h	1
NC-24h	2
LPS-24h	8
LPS-24h	12
LPS-24h	9
LPS-24h	9
LPS-24h	12
LPS-24h	9
LPS+DXM-24h	4
LPS+DXM-24h	6
LPS+DXM-24h	9
LPS+DXM-24h	2
LPS+DXM-24h	6
LPS+DXM-24h	6
