# Supplementary material for: Dexamethasone inhibited angiotensin II and its receptors to reduce sepsis-induced lung and kidney injury in rats
Source: PLoS One. 2024 Aug 23;19(8):e0308557. doi: 10.1371/journal.pone.0308557 (PMC11343412; doi:10.1371/journal.pone.0308557)
Supplement: S1 Dataset — (ZIP) [file pone.0308557.s001.zip › Dataset/Kidney Ang II.xlsx]

## Sheet: Sheet1
Group-time point	Kidney Ang II (pg/ml)
NC-2h	888
NC-2h	975
NC-2h	702.9
NC-2h	580.9
NC-2h	876
NC-2h	750.6
LPS-2h	904
LPS-2h	729.6
LPS-2h	1040
LPS-2h	903
LPS-2h	921
LPS-2h	728.5
LPS+DXM-2h	689.5
LPS+DXM-2h	821
LPS+DXM-2h	683.2
LPS+DXM-2h	752.5
LPS+DXM-2h	642.5
LPS+DXM-2h	710.9
NC-6h	735.9
NC-6h	789.2
NC-6h	653.2
NC-6h	682.5
NC-6h	638.5
NC-6h	729.8
LPS-6h	715.9
LPS-6h	841
LPS-6h	790.5
LPS-6h	836
LPS-6h	881
LPS-6h	757.7
LPS+DXM-6h	729.3
LPS+DXM-6h	705.2
LPS+DXM-6h	646.8
LPS+DXM-6h	678.7
LPS+DXM-6h	754.2
LPS+DXM-6h	775.6
NC-12h	686.3
NC-12h	783.5
NC-12h	835.7
NC-12h	784.5
NC-12h	728.4
NC-12h	694.2
LPS-12h	874
LPS-12h	829.3
LPS-12h	971
LPS-12h	841
LPS-12h	1135
LPS-12h	993
LPS+DXM-12h	568.8
LPS+DXM-12h	589.3
LPS+DXM-12h	710.7
LPS+DXM-12h	645.2
LPS+DXM-12h	773.5
LPS+DXM-12h	572
NC-24h	706.4
NC-24h	659.2
NC-24h	739.4
NC-24h	639.5
NC-24h	748.3
NC-24h	739.2
LPS-24h	1120
LPS-24h	853
LPS-24h	980.5
LPS-24h	1106
LPS-24h	1001
LPS-24h	1117
LPS+DXM-24h	661
LPS+DXM-24h	635.3
LPS+DXM-24h	665.7
LPS+DXM-24h	675.5
LPS+DXM-24h	670
LPS+DXM-24h	811
