# Supplementary material for: Dexamethasone inhibited angiotensin II and its receptors to reduce sepsis-induced lung and kidney injury in rats
Source: PLoS One. 2024 Aug 23;19(8):e0308557. doi: 10.1371/journal.pone.0308557 (PMC11343412; doi:10.1371/journal.pone.0308557)
Supplement: S1 Dataset — (ZIP) [file pone.0308557.s001.zip › Dataset/Kidney AT1R(target protein GAPDH).xlsx]

## Sheet: Sheet1
Group-time point	Kidney AT1R(target protein / GAPDH)
NC-2h	6.8957
NC-2h	7.65416
NC-2h	8.10432
NC-2h	7.2612
NC-2h	7.33595
NC-2h	6.93242
LPS-2h	3.49498
LPS-2h	5.28696
LPS-2h	2.99437
LPS-2h	2.35263
LPS-2h	1.6989
LPS-2h	4.53739
LPS+DXM-2h	5.27144
LPS+DXM-2h	5.92461
LPS+DXM-2h	7.21606
LPS+DXM-2h	6.69902
LPS+DXM-2h	6.13321
LPS+DXM-2h	6.14732
NC-6h	6.8957
NC-6h	7.65416
NC-6h	8.10432
NC-6h	7.2612
NC-6h	7.33595
NC-6h	6.20615
LPS-6h	3.49498
LPS-6h	5.28696
LPS-6h	2.99437
LPS-6h	2.35263
LPS-6h	1.6989
LPS-6h	4.11247
LPS+DXM-6h	5.27144
LPS+DXM-6h	5.92461
LPS+DXM-6h	7.21606
LPS+DXM-6h	6.69902
LPS+DXM-6h	6.13321
LPS+DXM-6h	5.89445
NC-12h	7.65416
NC-12h	8.10432
NC-12h	7.2612
NC-12h	7.33595
NC-12h	6.93242
NC-12h	6.20615
LPS-12h	5.28696
LPS-12h	2.99437
LPS-12h	2.35263
LPS-12h	1.6989
LPS-12h	4.53739
LPS-12h	4.11247
LPS+DXM-12h	5.92461
LPS+DXM-12h	7.21606
LPS+DXM-12h	6.69902
LPS+DXM-12h	6.13321
LPS+DXM-12h	6.14732
LPS+DXM-12h	5.89445
NC-24h	6.8957
NC-24h	7.65416
NC-24h	7.2612
NC-24h	7.33595
NC-24h	6.93242
NC-24h	6.20615
LPS-24h	3.49498
LPS-24h	5.28696
LPS-24h	2.35263
LPS-24h	1.6989
LPS-24h	4.53739
LPS-24h	4.11247
LPS+DXM-24h	5.27144
LPS+DXM-24h	5.92461
LPS+DXM-24h	6.69902
LPS+DXM-24h	6.13321
LPS+DXM-24h	6.14732
LPS+DXM-24h	5.89445
