# Supplementary material for: Dexamethasone inhibited angiotensin II and its receptors to reduce sepsis-induced lung and kidney injury in rats
Source: PLoS One. 2024 Aug 23;19(8):e0308557. doi: 10.1371/journal.pone.0308557 (PMC11343412; doi:10.1371/journal.pone.0308557)
Supplement: S1 Dataset — (ZIP) [file pone.0308557.s001.zip › Dataset/Kidney AT2R(target protein GAPDH).xlsx]

## Sheet: Sheet1
Group-time point	Kidney AT2R(target protein / GAPDH)
NC-2h	2.23154
NC-2h	1.86046
NC-2h	2.32718
NC-2h	3.46057
NC-2h	4.7394
NC-2h	4.04211
LPS-2h	4.25947
LPS-2h	2.1253
LPS-2h	5.96379
LPS-2h	4.18578
LPS-2h	6.51215
LPS-2h	4.6253
LPS+DXM-2h	4.36691
LPS+DXM-2h	1.45523
LPS+DXM-2h	4.58942
LPS+DXM-2h	3.16005
LPS+DXM-2h	3.54582
LPS+DXM-2h	2.18367
NC-6h	4.39175
NC-6h	3.49379
NC-6h	4.29512
NC-6h	4.43261
NC-6h	4.78826
NC-6h	2.19383
LPS-6h	4.29385
LPS-6h	5.39383
LPS-6h	4.27493
LPS-6h	6.37258
LPS-6h	5.78373
LPS-6h	4.28262
LPS+DXM-6h	2.98265
LPS+DXM-6h	3.69283
LPS+DXM-6h	2.43775
LPS+DXM-6h	3.70483
LPS+DXM-6h	4.68763
LPS+DXM-6h	4.85231
NC-12h	2.59275
NC-12h	3.33928
NC-12h	4.59372
NC-12h	3.94791
NC-12h	4.69379
NC-12h	2.49268
LPS-12h	5.69379
LPS-12h	4.82979
LPS-12h	6.20711
LPS-12h	4.94791
LPS-12h	6.39579
LPS-12h	4.63792
LPS+DXM-12h	4.31979
LPS+DXM-12h	3.92979
LPS+DXM-12h	3.59379
LPS+DXM-12h	2.39179
LPS+DXM-12h	3.59479
LPS+DXM-12h	4.63713
NC-24h	2.58362
NC-24h	3.28476
NC-24h	4.52868
NC-24h	3.84711
NC-24h	4.28691
NC-24h	5.39175
LPS-24h	5.29491
LPS-24h	4.72965
LPS-24h	6.62702
LPS-24h	4.82791
LPS-24h	6.29169
LPS-24h	5.72964
LPS+DXM-24h	4.71641
LPS+DXM-24h	3.28618
LPS+DXM-24h	3.49165
LPS+DXM-24h	2.41064
LPS+DXM-24h	3.49169
LPS+DXM-24h	4.39691
