# Supplementary material for: Dexamethasone inhibited angiotensin II and its receptors to reduce sepsis-induced lung and kidney injury in rats
Source: PLoS One. 2024 Aug 23;19(8):e0308557. doi: 10.1371/journal.pone.0308557 (PMC11343412; doi:10.1371/journal.pone.0308557)
Supplement: S1 Dataset — (ZIP) [file pone.0308557.s001.zip › Dataset/Kidney NO.xlsx]

## Sheet: Sheet1
Group-time point	Kidney NO (umol/gprot)
NC-2h	1.364
NC-2h	1.364
NC-2h	1.364
NC-2h	1.461
NC-2h	1.445
NC-2h	1.445
LPS-2h	1.129
LPS-2h	1.129
LPS-2h	1.851
LPS-2h	1.896
LPS-2h	2.266
LPS-2h	1.526
LPS+DXM-2h	0.65
LPS+DXM-2h	0.974
LPS+DXM-2h	0.707
LPS+DXM-2h	0.615
LPS+DXM-2h	1.544
LPS+DXM-2h	0.655
NC-6h	1.342
NC-6h	1.393
NC-6h	1.393
NC-6h	2.036
NC-6h	1.923
NC-6h	1.593
LPS-6h	3.425
LPS-6h	3.136
LPS-6h	2.615
LPS-6h	2.556
LPS-6h	4.377
LPS-6h	4.939
LPS+DXM-6h	0.041
LPS+DXM-6h	0.204
LPS+DXM-6h	1.198
LPS+DXM-6h	1.102
LPS+DXM-6h	1.582
LPS+DXM-6h	0.982
NC-12h	1.629
NC-12h	1.382
NC-12h	1.427
NC-12h	1.418
NC-12h	1.283
NC-12h	1.927
LPS-12h	7.402
LPS-12h	7.21
LPS-12h	4.451
LPS-12h	4.451
LPS-12h	9.876
LPS-12h	4.517
LPS+DXM-12h	2.644
LPS+DXM-12h	2.644
LPS+DXM-12h	0.827
LPS+DXM-12h	0.827
LPS+DXM-12h	2.075
LPS+DXM-12h	1.037
NC-24h	1.273
NC-24h	1.627
NC-24h	1.429
NC-24h	1.527
NC-24h	1.372
NC-24h	1.392
LPS-24h	4.798
LPS-24h	4.798
LPS-24h	7.425
LPS-24h	7.281
LPS-24h	11
LPS-24h	9.829
LPS+DXM-24h	1.515
LPS+DXM-24h	1.414
LPS+DXM-24h	0.3
LPS+DXM-24h	0.15
LPS+DXM-24h	0.438
LPS+DXM-24h	0.362
