# Supplementary material for: Dexamethasone inhibited angiotensin II and its receptors to reduce sepsis-induced lung and kidney injury in rats
Source: PLoS One. 2024 Aug 23;19(8):e0308557. doi: 10.1371/journal.pone.0308557 (PMC11343412; doi:10.1371/journal.pone.0308557)
Supplement: S1 Dataset — (ZIP) [file pone.0308557.s001.zip › Dataset/Lung Ang II.xlsx]

## Sheet: Sheet1
Group-time point	Lung Ang II (pg/ml)
NC-2h	446
NC-2h	487
NC-2h	561
NC-2h	524
NC-2h	592.4
NC-2h	536.9
LPS-2h	804
LPS-2h	810
LPS-2h	828
LPS-2h	815
LPS-2h	654.3
LPS-2h	695.3
LPS+DXM-2h	506.5
LPS+DXM-2h	529.5
LPS+DXM-2h	449.2
LPS+DXM-2h	563.4
LPS+DXM-2h	593.6
LPS+DXM-2h	465.9
NC-6h	546.7
NC-6h	536.3
NC-6h	490.8
NC-6h	578.9
NC-6h	458.2
NC-6h	538.2
LPS-6h	754.2
LPS-6h	702.3
LPS-6h	711.8
LPS-6h	719.4
LPS-6h	752.5
LPS-6h	1048
LPS+DXM-6h	855
LPS+DXM-6h	923
LPS+DXM-6h	587.5
LPS+DXM-6h	808
LPS+DXM-6h	659.6
LPS+DXM-6h	367.1
NC-12h	495.4
NC-12h	467.3
NC-12h	569.2
NC-12h	492.3
NC-12h	514.3
NC-12h	535.6
LPS-12h	764.1
LPS-12h	773.8
LPS-12h	735.6
LPS-12h	698.3
LPS-12h	787.2
LPS-12h	649.9
LPS+DXM-12h	572.1
LPS+DXM-12h	600.4
LPS+DXM-12h	596.2
LPS+DXM-12h	561.4
LPS+DXM-12h	639.4
LPS+DXM-12h	690.2
NC-24h	527.8
NC-24h	469.4
NC-24h	458.9
NC-24h	436.2
NC-24h	427.3
NC-24h	435.6
LPS-24h	832
LPS-24h	605.2
LPS-24h	594.2
LPS-24h	968
LPS-24h	844
LPS-24h	884
LPS+DXM-24h	461.7
LPS+DXM-24h	467.1
LPS+DXM-24h	562.7
LPS+DXM-24h	437.9
LPS+DXM-24h	401.4
LPS+DXM-24h	509
