# Supplementary material for: Dexamethasone inhibited angiotensin II and its receptors to reduce sepsis-induced lung and kidney injury in rats
Source: PLoS One. 2024 Aug 23;19(8):e0308557. doi: 10.1371/journal.pone.0308557 (PMC11343412; doi:10.1371/journal.pone.0308557)
Supplement: S1 Dataset — (ZIP) [file pone.0308557.s001.zip › Dataset/Lung AT1R(target protein GAPDH).xlsx]

## Sheet: Sheet1
Group-time point	Lung AT1R(target protein / GAPDH)
NC-2h	3.53862
NC-2h	5.28468
NC-2h	4.52961
NC-2h	3.92679
NC-2h	3.62061
NC-2h	3.68191
LPS-2h	1.49739
LPS-2h	2.39579
LPS-2h	3.52971
LPS-2h	0.672972
LPS-2h	0.682863
LPS-2h	2.59379
LPS+DXM-2h	3.27915
LPS+DXM-2h	3.29792
LPS+DXM-2h	6.72952
LPS+DXM-2h	1.48363
LPS+DXM-2h	1.99791
LPS+DXM-2h	2.94792
NC-6h	3.94783
NC-6h	3.56296
NC-6h	3.82865
NC-6h	3.58618
NC-6h	4.92975
NC-6h	5.28165
LPS-6h	0.619641
LPS-6h	0.729619
LPS-6h	2.39169
LPS-6h	1.56196
LPS-6h	4.29469
LPS-6h	3.56211
LPS+DXM-6h	1.79265
LPS+DXM-6h	1.64926
LPS+DXM-6h	2.49169
LPS+DXM-6h	2.59269
LPS+DXM-6h	6.72074
LPS+DXM-6h	6.39691
NC-12h	3.28468
NC-12h	5.52854
NC-12h	4.39169
NC-12h	3.82764
NC-12h	5.72618
NC-12h	3.28648
LPS-12h	1.38684
LPS-12h	2.84826
LPS-12h	3.61952
LPS-12h	2.53916
LPS-12h	1.38621
LPS-12h	0.629611
LPS+DXM-12h	2.94969
LPS+DXM-12h	3.72684
LPS+DXM-12h	5.82854
LPS+DXM-12h	5.28164
LPS+DXM-12h	5.48269
LPS+DXM-12h	2.94816
NC-24h	4.39371
NC-24h	5.02749
NC-24h	3.39712
NC-24h	3.29461
NC-24h	5.02749
NC-24h	5.28462
LPS-24h	2.09749
LPS-24h	1.59272
LPS-24h	0.719649
LPS-24h	1.39165
LPS-24h	4.21691
LPS-24h	3.31974
LPS+DXM-24h	5.02649
LPS+DXM-24h	5.39269
LPS+DXM-24h	2.80276
LPS+DXM-24h	2.84926
LPS+DXM-24h	6.74296
LPS+DXM-24h	6.02972
