# Supplementary material for: Dexamethasone inhibited angiotensin II and its receptors to reduce sepsis-induced lung and kidney injury in rats
Source: PLoS One. 2024 Aug 23;19(8):e0308557. doi: 10.1371/journal.pone.0308557 (PMC11343412; doi:10.1371/journal.pone.0308557)
Supplement: S1 Dataset — (ZIP) [file pone.0308557.s001.zip › Dataset/Lung AT2R(target protein GAPDH).xlsx]

## Sheet: Sheet1
Group-time point	Lung AT2R(target protein / GAPDH)
NC-2h	6.21393
NC-2h	8.11749
NC-2h	7.39457
NC-2h	6.85578
NC-2h	7.3068
NC-2h	5.69669
LPS-2h	7.32119
LPS-2h	9.3648
LPS-2h	7.65685
LPS-2h	9.85921
LPS-2h	9.24572
LPS-2h	6.97708
LPS+DXM-2h	7.86703
LPS+DXM-2h	6.66429
LPS+DXM-2h	7.41106
LPS+DXM-2h	8.37231
LPS+DXM-2h	6.25275
LPS+DXM-2h	4.5103
NC-6h	5.28681
NC-6h	7.42692
NC-6h	6.38684
NC-6h	7.96493
NC-6h	6.29696
NC-6h	6.97292
LPS-6h	7.48629
LPS-6h	9.77683
LPS-6h	9.38469
LPS-6h	7.64962
LPS-6h	8.99622
LPS-6h	7.93969
LPS+DXM-6h	7.36911
LPS+DXM-6h	8.10701
LPS+DXM-6h	6.57047
LPS+DXM-6h	5.36926
LPS+DXM-6h	6.03862
LPS+DXM-6h	7.37164
NC-12h	7.94972
NC-12h	7.59262
NC-12h	7.36964
NC-12h	6.36722
NC-12h	6.63962
NC-12h	7.99469
LPS-12h	9.64027
LPS-12h	8.69164
LPS-12h	9.37917
LPS-12h	9.03863
LPS-12h	7.52074
LPS-12h	8.40272
LPS+DXM-12h	6.37011
LPS+DXM-12h	7.5207
LPS+DXM-12h	8.64961
LPS+DXM-12h	6.50274
LPS+DXM-12h	4.7074
LPS+DXM-12h	6.5072
NC-24h	5.39692
NC-24h	7.64962
NC-24h	8.96292
NC-24h	6.57927
NC-24h	7.79739
NC-24h	7.70643
LPS-24h	7.9307
LPS-24h	8.94072
LPS-24h	7.94927
LPS-24h	9.9272
LPS-24h	9.75027
LPS-24h	8.52713
LPS+DXM-24h	7.50274
LPS+DXM-24h	6.83872
LPS+DXM-24h	7.6075
LPS+DXM-24h	8.5973
LPS+DXM-24h	6.57027
LPS+DXM-24h	6.4027
