# Supplementary material for: Dexamethasone inhibited angiotensin II and its receptors to reduce sepsis-induced lung and kidney injury in rats
Source: PLoS One. 2024 Aug 23;19(8):e0308557. doi: 10.1371/journal.pone.0308557 (PMC11343412; doi:10.1371/journal.pone.0308557)
Supplement: S1 Dataset — (ZIP) [file pone.0308557.s001.zip › Dataset/Lung NO.xlsx]

## Sheet: Sheet1
Group-time point	Lung NO (umol/gprot)
NC-2h	2.1
NC-2h	2.1
NC-2h	1.9
NC-2h	2
NC-2h	0.9
NC-2h	0.9
LPS-2h	8.1
LPS-2h	1
LPS-2h	2.3
LPS-2h	8.1
LPS-2h	1
LPS-2h	14.6
LPS+DXM-2h	4.7
LPS+DXM-2h	2.5
LPS+DXM-2h	0.1
LPS+DXM-2h	2.9
LPS+DXM-2h	2.5
LPS+DXM-2h	1.4
NC-6h	0.8
NC-6h	0.9
NC-6h	1.8
NC-6h	1.8
NC-6h	1.7
NC-6h	1.7
LPS-6h	1.1
LPS-6h	10.7
LPS-6h	8.1
LPS-6h	1.1
LPS-6h	10.2
LPS-6h	13.5
LPS+DXM-6h	1.3
LPS+DXM-6h	2.8
LPS+DXM-6h	0.1
LPS+DXM-6h	0.9
LPS+DXM-6h	2.7
LPS+DXM-6h	0.9
NC-12h	1.426
NC-12h	0.839
NC-12h	1.284
NC-12h	0.729
NC-12h	1.384
NC-12h	1.782
LPS-12h	5.328
LPS-12h	2.568
LPS-12h	20.455
LPS-12h	5.234
LPS-12h	2.478
LPS-12h	9.71
LPS+DXM-12h	1.72
LPS+DXM-12h	2.074
LPS+DXM-12h	0.688
LPS+DXM-12h	1.372
LPS+DXM-12h	0.783
LPS+DXM-12h	0.982
NC-24h	1.293
NC-24h	0.927
NC-24h	1.038
NC-24h	1.672
NC-24h	0.716
NC-24h	0.924
LPS-24h	4.623
LPS-24h	6.332
LPS-24h	3.502
LPS-24h	4.498
LPS-24h	6.037
LPS-24h	16.932
LPS+DXM-24h	0.61
LPS+DXM-24h	0.047
LPS+DXM-24h	0.712
LPS+DXM-24h	0.726
LPS+DXM-24h	0.583
LPS+DXM-24h	0.829
