# Supplementary material for: Dexamethasone inhibited angiotensin II and its receptors to reduce sepsis-induced lung and kidney injury in rats
Source: PLoS One. 2024 Aug 23;19(8):e0308557. doi: 10.1371/journal.pone.0308557 (PMC11343412; doi:10.1371/journal.pone.0308557)
Supplement: S1 Dataset — (ZIP) [file pone.0308557.s001.zip › Dataset/MIP-1a.xlsx]

## Sheet: Sheet1
Group-time point	MIP-1a (umol/L)
NC-2h	131.37
NC-2h	108.628
NC-2h	112.541
NC-2h	121.974
NC-2h	132.04
NC-2h	110.344
LPS-2h	130.868
LPS-2h	157.09
LPS-2h	140.725
LPS-2h	141.764
LPS-2h	142.633
LPS-2h	145.958
LPS+DXM-2h	121.002
LPS+DXM-2h	119.549
LPS+DXM-2h	134.061
LPS+DXM-2h	120.678
LPS+DXM-2h	102.922
LPS+DXM-2h	150.751
NC-6h	125.566
NC-6h	95.5153
NC-6h	109.095
NC-6h	130.2
NC-6h	112.541
NC-6h	115.866
LPS-6h	145.782
LPS-6h	160.593
LPS-6h	159.297
LPS-6h	165.652
LPS-6h	152.908
LPS-6h	159.113
LPS+DXM-6h	107.696
LPS+DXM-6h	133.217
LPS+DXM-6h	123.438
LPS+DXM-6h	104.608
LPS+DXM-6h	126.553
LPS+DXM-6h	133.386
NC-12h	116.663
NC-12h	126.883
NC-12h	113.962
NC-12h	124.91
NC-12h	103.994
NC-12h	106.148
LPS-12h	130.868
LPS-12h	126.883
LPS-12h	136.095
LPS-12h	113.33
LPS-12h	139.518
LPS-12h	115.389
LPS+DXM-12h	105.377
LPS+DXM-12h	108.317
LPS+DXM-12h	99.576
LPS+DXM-12h	107.076
LPS+DXM-12h	109.563
LPS+DXM-12h	96.7133
NC-24h	127.213
NC-24h	113.646
NC-24h	96.8634
NC-24h	112.541
NC-24h	122.95
NC-24h	120.678
LPS-24h	97.4643
LPS-24h	132.712
LPS-24h	113.646
LPS-24h	95.9641
LPS-24h	131.035
LPS-24h	120.032
LPS+DXM-24h	83.4744
LPS+DXM-24h	106.303
LPS+DXM-24h	87.6844
LPS+DXM-24h	90.913
LPS+DXM-24h	102.616
LPS+DXM-24h	83.4744
