# Supplementary material for: Dexamethasone inhibited angiotensin II and its receptors to reduce sepsis-induced lung and kidney injury in rats
Source: PLoS One. 2024 Aug 23;19(8):e0308557. doi: 10.1371/journal.pone.0308557 (PMC11343412; doi:10.1371/journal.pone.0308557)
Supplement: S1 Dataset — (ZIP) [file pone.0308557.s001.zip › Dataset/Pathological score of renal.xlsx]

## Sheet: Sheet1
Group-time point	Pathological score of renal
NC-2h	0
NC-2h	1
NC-2h	0
NC-2h	0
NC-2h	0
NC-2h	0
LPS-2h	2
LPS-2h	3
LPS-2h	3
LPS-2h	3
LPS-2h	3
LPS-2h	3
LPS+DXM-2h	1
LPS+DXM-2h	2
LPS+DXM-2h	1
LPS+DXM-2h	1
LPS+DXM-2h	1
LPS+DXM-2h	1
NC-6h	0
NC-6h	1
NC-6h	0
NC-6h	0
NC-6h	0
NC-6h	1
LPS-6h	3
LPS-6h	3
LPS-6h	3
LPS-6h	3
LPS-6h	3
LPS-6h	4
LPS+DXM-6h	1
LPS+DXM-6h	1
LPS+DXM-6h	2
LPS+DXM-6h	1
LPS+DXM-6h	1
LPS+DXM-6h	1
NC-12h	1
NC-12h	0
NC-12h	0
NC-12h	1
NC-12h	0
NC-12h	0
LPS-12h	3
LPS-12h	3
LPS-12h	3
LPS-12h	4
LPS-12h	4
LPS-12h	4
LPS+DXM-12h	2
LPS+DXM-12h	1
LPS+DXM-12h	1
LPS+DXM-12h	1
LPS+DXM-12h	2
LPS+DXM-12h	1
NC-24h	0
NC-24h	1
NC-24h	0
NC-24h	1
NC-24h	0
NC-24h	1
LPS-24h	4
LPS-24h	4
LPS-24h	4
LPS-24h	3
LPS-24h	4
LPS-24h	4
LPS+DXM-24h	2
LPS+DXM-24h	1
LPS+DXM-24h	1
LPS+DXM-24h	1
LPS+DXM-24h	1
LPS+DXM-24h	2
