# Supplementary material for: Dexamethasone inhibited angiotensin II and its receptors to reduce sepsis-induced lung and kidney injury in rats
Source: PLoS One. 2024 Aug 23;19(8):e0308557. doi: 10.1371/journal.pone.0308557 (PMC11343412; doi:10.1371/journal.pone.0308557)
Supplement: S1 Dataset — (ZIP) [file pone.0308557.s001.zip › Dataset/Plasma Ang II.xlsx]

## Sheet: Sheet1
Group-time point	Plasma Ang II (pg/ml)
NC-2h	591.1
NC-2h	662.8
NC-2h	550.6
NC-2h	534.5
NC-2h	506.7
NC-2h	528.3
LPS-2h	711.3
LPS-2h	706.6
LPS-2h	723.5
LPS-2h	742.7
LPS-2h	733.5
LPS-2h	736.1
LPS+DXM-2h	336.9
LPS+DXM-2h	397.9
LPS+DXM-2h	453
LPS+DXM-2h	487.1
LPS+DXM-2h	380.3
LPS+DXM-2h	421.6
NC-6h	539.3
NC-6h	538.9
NC-6h	567.4
NC-6h	528.9
NC-6h	508.3
NC-6h	492.4
LPS-6h	807
LPS-6h	825.3
LPS-6h	804.5
LPS-6h	789.3
LPS-6h	784.1
LPS-6h	797
LPS+DXM-6h	360.4
LPS+DXM-6h	339.3
LPS+DXM-6h	474.4
LPS+DXM-6h	460
LPS+DXM-6h	398.9
LPS+DXM-6h	459.9
NC-12h	530.4
NC-12h	483.4
NC-12h	592.4
NC-12h	475.3
NC-12h	539.2
NC-12h	498.2
LPS-12h	398.1
LPS-12h	392.2
LPS-12h	683.5
LPS-12h	536.1
LPS-12h	498.5
LPS-12h	697.1
LPS+DXM-12h	376.8
LPS+DXM-12h	546.9
LPS+DXM-12h	547.9
LPS+DXM-12h	536.9
LPS+DXM-12h	527.1
LPS+DXM-12h	492.3
NC-24h	483.1
NC-24h	564.3
NC-24h	583.2
NC-24h	479.4
NC-24h	568.9
NC-24h	479.2
LPS-24h	549.3
LPS-24h	584.8
LPS-24h	659.6
LPS-24h	694.8
LPS-24h	591.9
LPS-24h	438.3
LPS+DXM-24h	502.4
LPS+DXM-24h	552.3
LPS+DXM-24h	487.4
LPS+DXM-24h	566.2
LPS+DXM-24h	419.9
LPS+DXM-24h	546
