# Supplementary material for: Dexamethasone inhibited angiotensin II and its receptors to reduce sepsis-induced lung and kidney injury in rats
Source: PLoS One. 2024 Aug 23;19(8):e0308557. doi: 10.1371/journal.pone.0308557 (PMC11343412; doi:10.1371/journal.pone.0308557)
Supplement: S1 Dataset — (ZIP) [file pone.0308557.s001.zip › Dataset/SCR.xlsx]

## Sheet: Sheet1
Group-time point	SCR (umol/L)
NC-2h	14
NC-2h	22
NC-2h	17
NC-2h	19
NC-2h	20
NC-2h	15
LPS-2h	89
LPS-2h	93
LPS-2h	103
LPS-2h	42
LPS-2h	59
LPS-2h	56
LPS+DXM-2h	13
LPS+DXM-2h	19
LPS+DXM-2h	11
LPS+DXM-2h	16
LPS+DXM-2h	15
LPS+DXM-2h	13
NC-6h	15
NC-6h	23
NC-6h	16
NC-6h	18
NC-6h	17
NC-6h	15
LPS-6h	47
LPS-6h	106
LPS-6h	109
LPS-6h	67
LPS-6h	54
LPS-6h	63
LPS+DXM-6h	17
LPS+DXM-6h	18
LPS+DXM-6h	19
LPS+DXM-6h	17
LPS+DXM-6h	20
LPS+DXM-6h	16
NC-12h	16
NC-12h	21
NC-12h	16
NC-12h	19
NC-12h	18
NC-12h	15
LPS-12h	55
LPS-12h	89
LPS-12h	37
LPS-12h	24
LPS-12h	69
LPS-12h	91
LPS+DXM-12h	16
LPS+DXM-12h	12
LPS+DXM-12h	13
LPS+DXM-12h	15
LPS+DXM-12h	13
LPS+DXM-12h	16
NC-24h	17
NC-24h	20
NC-24h	18
NC-24h	19
NC-24h	18
NC-24h	15
LPS-24h	38
LPS-24h	32
LPS-24h	22
LPS-24h	36
LPS-24h	31
LPS-24h	25
LPS+DXM-24h	21
LPS+DXM-24h	25
LPS+DXM-24h	19
LPS+DXM-24h	23
LPS+DXM-24h	20
LPS+DXM-24h	22
