# Supplementary material for: Dexamethasone inhibited angiotensin II and its receptors to reduce sepsis-induced lung and kidney injury in rats
Source: PLoS One. 2024 Aug 23;19(8):e0308557. doi: 10.1371/journal.pone.0308557 (PMC11343412; doi:10.1371/journal.pone.0308557)
Supplement: S1 Dataset — (ZIP) [file pone.0308557.s001.zip › Dataset/Serum NO.xlsx]

## Sheet: Sheet1
Group-time point	Serum NO (umol/L)
NC-2h	5.504
NC-2h	3.67
NC-2h	7.339
NC-2h	18.349
NC-2h	12.844
NC-2h	10.335
LPS-2h	166.972
LPS-2h	132.11
LPS-2h	269.725
LPS-2h	181.651
LPS-2h	192.66
LPS-2h	236.738
LPS+DXM-2h	102.752
LPS+DXM-2h	64.22
LPS+DXM-2h	174.312
LPS+DXM-2h	139.45
LPS+DXM-2h	130.275
LPS+DXM-2h	138.936
NC-6h	8.632
NC-6h	9.736
NC-6h	11.932
NC-6h	15.284
NC-6h	8.382
NC-6h	14.283
LPS-6h	737.615
LPS-6h	568.807
LPS-6h	577.981
LPS-6h	577.981
LPS-6h	825.688
LPS-6h	871.559
LPS+DXM-6h	130.275
LPS+DXM-6h	91.743
LPS+DXM-6h	155.963
LPS+DXM-6h	89.908
LPS+DXM-6h	97.248
LPS+DXM-6h	104.923
NC-12h	10.373
NC-12h	9.256
NC-12h	5.284
NC-12h	6.927
NC-12h	13.485
NC-12h	7.386
LPS-12h	800
LPS-12h	715.596
LPS-12h	743.119
LPS-12h	711.926
LPS-12h	1377.98
LPS-12h	1337.61
LPS+DXM-12h	89.908
LPS+DXM-12h	55.046
LPS+DXM-12h	40.367
LPS+DXM-12h	33.028
LPS+DXM-12h	16.514
LPS+DXM-12h	38.926
NC-24h	17.932
NC-24h	19.368
NC-24h	7.384
NC-24h	11.294
NC-24h	17.023
NC-24h	8.026
LPS-24h	866.055
LPS-24h	557.798
LPS-24h	717.431
LPS-24h	462.385
LPS-24h	475.229
LPS-24h	581.651
LPS+DXM-24h	12.844
LPS+DXM-24h	16.514
LPS+DXM-24h	23.853
LPS+DXM-24h	38.532
LPS+DXM-24h	20.183
LPS+DXM-24h	21.387
