# Supplementary material for: Dexamethasone inhibited angiotensin II and its receptors to reduce sepsis-induced lung and kidney injury in rats
Source: PLoS One. 2024 Aug 23;19(8):e0308557. doi: 10.1371/journal.pone.0308557 (PMC11343412; doi:10.1371/journal.pone.0308557)
Supplement: S1 Dataset — (ZIP) [file pone.0308557.s001.zip › Dataset/TNF-a.xlsx]

## Sheet: Sheet1
Group-time point	TNF-a (umol/L)
NC-2h	68.5335
NC-2h	75.0492
NC-2h	67.9954
NC-2h	69.9297
NC-2h	68.765
NC-2h	71.2653
LPS-2h	84.2395
LPS-2h	68.6106
LPS-2h	83.1638
LPS-2h	79.6644
LPS-2h	72.3781
LPS-2h	83.8796
LPS+DXM-2h	78.8943
LPS+DXM-2h	73.4221
LPS+DXM-2h	87.5444
LPS+DXM-2h	77.7925
LPS+DXM-2h	74.3952
LPS+DXM-2h	84.2395
NC-6h	66.548
NC-6h	68.9195
NC-6h	70.086
NC-6h	74.1511
NC-6h	67.3074
NC-6h	73.5028
LPS-6h	77.9612
LPS-6h	84.1494
LPS-6h	80.7877
LPS-6h	73.5836
LPS-6h	79.9224
LPS-6h	81.136
LPS+DXM-6h	68.0721
LPS+DXM-6h	74.9672
LPS+DXM-6h	75.2955
LPS+DXM-6h	68.9969
LPS+DXM-6h	73.5836
LPS+DXM-6h	75.5424
NC-12h	73.0193
NC-12h	68.1489
NC-12h	69.1518
NC-12h	65.9443
NC-12h	69.9297
NC-12h	72.3781
LPS-12h	76.7862
LPS-12h	86.337
LPS-12h	83.8796
LPS-12h	69.9297
LPS-12h	78.2994
LPS-12h	82.8969
LPS+DXM-12h	61.3001
LPS+DXM-12h	56.2115
LPS+DXM-12h	47.8537
LPS+DXM-12h	59.793
LPS+DXM-12h	55.1096
LPS+DXM-12h	50.0724
NC-24h	74.3138
NC-24h	60.9395
NC-24h	67.6127
NC-24h	66.7753
NC-24h	74.3952
NC-24h	65.1195
LPS-24h	77.288
LPS-24h	75.9553
LPS-24h	60.9395
LPS-24h	74.3952
LPS-24h	72.8586
LPS-24h	67.4599
LPS+DXM-24h	42.9651
LPS+DXM-24h	62.243
LPS+DXM-24h	38.9734
LPS+DXM-24h	44.3434
LPS+DXM-24h	53.3401
LPS+DXM-24h	46.1825
